# Supplementary material for: Comparative Analysis of Standing Postural Control and Perturbation-Induced Muscle Activity in Transtibial and Transfemoral Amputees
Source: J Clin Med. 2025 Dec 10;14(24):8737. doi: 10.3390/jcm14248737 (PMC12734143; doi:10.3390/jcm14248737)
Supplement: Supplementary file 1 [file jcm-14-08737-s001.zip]

Archive with 1 entries (1 files):
- jcm-4004456-supplementary.pdf
